# Supplementary material for: Chemerin in Participants with or without Insulin Resistance and Diabetes
Source: Biomedicines. 2024 Apr 22;12(4):924. doi: 10.3390/biomedicines12040924 (PMC11048116; doi:10.3390/biomedicines12040924)
Supplement: Supplementary file 1 [file biomedicines-12-00924-s001.zip]

Archive with 1 entries (1 files):
- biomedicines-2872615-supplementary.pptx
